# Supplementary material for: How are people coping with working from home during the COVID-19 pandemic?: Experiences from the Netherlands and South Korea
Source: PLoS One. 2024 Apr 18;19(4):e0301351. doi: 10.1371/journal.pone.0301351 (PMC11025775; doi:10.1371/journal.pone.0301351)
Supplement: S5 Appendix — (XLSX) [file pone.0301351.s005.xlsx]

## Sheet: WFH_220327
Nationality	Residence of country	Gender	Age	Marriage	Prior experience of WFH	Children	Living alone	Housing type	Job position	Compulsoriness of WFH	Frequency of WFH	Interaction required during work	Attachment to neighbor	Satisfaction with WFH environment	S_Concentration	S_Ergonomic comfort	S_Physiological comfort	S_Noise outside	S_Noise inside	S_Temperature	S_Lighting	S_Relieving stress	S_Aesthetical pleasure	S_Attachment to home	S_Privacy	Physical health	24 hour cycle	Drowsiness	Mental health	Sleep quality	Depression	Stress	Social well-being	Work-life balance	Productivity	Job satisfaction	Work engagement	Work enjoyment	Work energy	Concentration
British	The Netherlands	1	6	1	1	1	0	0	1	1	3	1	3	5	3	4	4	4	4	4	5	5	4	4	4	-1	0	0	0	0	0	0	-1	-1	-2	0	-1		0	1
Dutch	The Netherlands	1	3	0	0	0	0	0	0	0	3	5	3	2	1	4	4	4	5	3	2	1	3	2	5	-1	-1	0	0	1	-1	1	1	-1	-2	0	-1	-1	-1	-2
Hungaria	The Netherlands	0	6	1	0	1	0	0	1	0	4	2	4	4	4	5	4	4	5	5	5	5	4	5	4	0	0	-1	0	0	0	0	-1	1	-1	0	0	0	0	0
Italian	The Netherlands	0	6	1	1	1	0	0	1	1	4	3	5	5	5	5	5	5	5	5	5	5	5	5	5	1	1	1	1	1	1	2	-1	2	0	1	0	0	1	1
South af	The Netherlands	1	6	1	0	1	0	0	1	0	4	5	5	4	5	5	5	5	5	3	2	1	5	5	5	0	0	0	0	0	0	0	0	0	0	0	0	0	0	0
Italian	The Netherlands	0	6	0	1	1	0	0	1	1	3	3	3	2	3	5	4	4	4	4	4	3	4	4	5	-1	0	0	-1	0	0	0	-1	0	0	0	0	0	-1	0
Dutch	The Netherlands	1	9	1	1	0	0	0	0	0	3	3	5	3	2	2	3	5	5	2	3	4	2	4	4	0	0	0	0	0	0	1	0	0	0	0	0	0	-1	-1
Prefer n	The Netherlands	1	6	1	1	1	0	0	1	0	4	3	4	5	3	2	3	2	4	4	4	4	2	5	4	1	-2	0	1	-1	0	-1	-2	1	0	1	-1	0	1	0
Dutch	The Netherlands	1	5	1	1	1	0	1	0	1	4	3	4	5	5	4	4	4	4	4	5	5	4	4	5	0	0	1	1	1	0	1	0	1	1	1	0	2	0	0
Italian	The Netherlands	1	5	1	1	1	0	0	1	1	3	3	2	2	3	4	2	4	4	4	4	2	4	2	4	-1	-2	0	-2	0	-2	0	-1	-1	-1	-1	-1	-1	-2	-2
Dutch	The Netherlands	1	2	0	1	0	1	1	1	1	3	4	1	2	1	2	2	5	4	2	4	2	1	3	4	-1	2	-1	-1	1	-1	0	-2	-1	-2	-3	-2	-2	-2	-3
Dutch	The Netherlands	0	4	1	0	1	0	0	1	1	4	4	3	4	4	4	3	4	4	4	3	4	3	4	4	-1	0	0	0	0	0	0	0	0	1	0	0	0	0	0
Dutch	The Netherlands	1	2	0	1	0	0	1	0	0	3	2	1	4	4	4	2	1	4	4	2	3	1	3	2	-1	0	-2	-1	2	-1	-1	-1	0	0	0	1	0	-2	-3
Dutch	The Netherlands	0	2	0	1	0	0	0	0	0	3	3	1	4	4	4	5	3	4	5	2	1	4	3	4	-1	-2	0	0	-2	-1	-1	-1	-1	0	0	0	0	0	0
Dutch	The Netherlands	0	3	1	0	1	0	0	0	1	4	4	4	4	4	4	4	3	5	2	2	3	4	4	4	-1	-2	0	-1	-2	0	-1	0	0	-1	-1	0	0	-1	-1
Dutch	The Netherlands	0	2	0	1	0	0	0	0	0	2	4	3	4	4	5	4	5	4	5	3	3	2	4	4	0	0	-1	0	1	0	-1	0	1	-1	-1	-2	-2	-3	0
American	The Netherlands	0	2	0	1	0	0	1	0	0	3	3	4	4	2	4	4	3	2	4	4	4	4	4	4	1	0	0	0	0	0	0	0	0	1	1	1	1	0	0
German	The Netherlands	0	3	0	1	0	0	1	1	1	2	4	4	3	2	3	4	4	4	2	5	2	5	4	5	0	0	0	-1	0	0	0	-1	-1	-1	0	0	0	0	-1
German	The Netherlands	1	2	0	0	0	0	1	0	1	4	3	4	4	4	4	3	2	3	3	3	4	4	4	4	0	0	0	0	0	0	0	0	0	0	0	0	0	-1	0
Dutch	The Netherlands	0	6	1	1	0	0	1	1	1	3	4	4	4	4	4	4	4	4	5	4	4	4	5	3	0	0	0	0	0	-1	-1	-1	0	1	-1	0	-1	0	1
Portugue	The Netherlands	0	6	1	1	1	0	0	1	1	4	3	3	2	2	4	3	5	4	4	4	1	4	4	4	0	-1	-1	0	0	0	-1	0	0	-1	-1	0	-1	-1	-1
Dutch	The Netherlands	1	2	0	1	0	0	0	0	0	3	3	4	4	5	4	4	4	4	4	5	4	3	4	3	0	0	1	0	-1	0	0	0	-1	0	0	0	0	0	0
Dutch	The Netherlands	0	3	0	1	0	1	1	1	1	4	2	1	4	2	5	4	3	4	2	2	5	4	1	4	-2	0	0	0	0	0	-2	-2	0	2	0	0	0	-3	-2
Dutch	The Netherlands	1	10	1	0	0	0	0	0	1	4	3	5	5	5	4	5	4	4	5	2	4	4	5	5	0	0	0	0	0	0	1	0	0	1	0	0	0	0	0
Dutch	The Netherlands	1	2	0	0	0	0	0	0	1	3	2	2	2	2	2	2	4	4	2	4	3	2	3	3	-1	-1	-1	0	-1	-1	-2	-1	-1	0	1	1	0	0	-1
Dutch	The Netherlands	1	1	0	0	0	0	0	1	1	4	2	4	3	2	4	4	4	4	2	3	3	2	4	4	-1	1	-1	-1	1	-1	1	-2	-1	0	0	-1	-1	-1	0
Italian	The Netherlands	1	2	0	1	0	0	0	0	0	3	2	2	3	2	4	3	4	4	5	4	2	4	3	3	-2	-2	0	0	0	-1	0	-1	-1	-2	-1	-2	-1	-1	-2
Dutch	The Netherlands	1	2	0	1	0	1	1	0	1	3	2	3	4	3	2	3	3	5	4	4	3	4	4	4	0	0	-1	-1	-1	0	0	0	0	0	0	0	0	0	0
Dutch	The Netherlands	1	2	0	0	0	0	1	0	1	2	3	2	3	4	2	4	3	2	5	2	4	3	4	4	-2	-1	2	-4	-3	1	-2	-2	-2	-2	-2	-2	-2	-2	-4
Dutch	The Netherlands	1	2	0	1	0	0	1	0	1	3	3	2	1	1	1	1	2	4	5	1	1	1	3	3	-1	-2	-2	-3	-2	-2	-2	-4	-3	-1	-3	-4	-2	-3	-2
British	The Netherlands	1	3	0	0	0	0	1	0	1	2	4	4	4	3	4	4	4	4	4	3	3	3	4	4	0	1	0	0	1	0	1	0	2	0	0	0	0	0	0
Prefer n	The Netherlands	0	5	1	0	0	1	1	1	1	4	2	4	2	3	2	2	5	4	2	3	2	3	3	3	0	0	0	-1	-1	0	-1	-2	0	-3	1	-2	0	-1	-1
Dutch	The Netherlands	1	5	0	0	1	0	1	1	1	2	2	5	3	3	4	4	4	4	4	4	2	2	5	4	0	0	0	-1	0	0	0	-1	0	-1	0	0	0	0	-1
Dutch	The Netherlands	0	3	0	1	0	0	0	1	1	4	2	4	3	2	3	2	4	4	4	4	4	2	5	4	-1	-1	-2	-2	0	0	-1	-1	0	-1	0	0	-1	-1	-1
German	The Netherlands	1	7	0	0	1	0	1	1	0	4	3	4	1	1	1	1	2	4	3	4	1	4	4	3	0	-1	-1	-3	-3	-3	-4	-2	-3	0	-4	-1	-4	-4	-4
American	The Netherlands	0	5	0	0	0	0	1	1	0	4	2	2	4	3	2	2	4	4	4	4	2	5	4	3	-1	0	0	-1	-1	0	-1	-2	1	-1	-1	-1	0	0	-1
European	The Netherlands	0	4	0	0	0	1	1	1	1	4	3	1	4	2	5	4	5	4	4	4	3	4	2	5	0	0	-1	-1	0	0	-1	-2	0	-1	0	0	-1	-1	-1
Danish	The Netherlands	1	9	0	0	1	0	1	1	1	4	3	4	4	4	4	4	4	5	3	4	4	4	4	3	0	0	0	0	0	0	0	0	0	0	0	0	0	0	0
Dutch	The Netherlands		4	0	1	1	1	1	0	1	2	2	3	3	3	3	3	3	3	3	3	3	3	3	3	0	0	0	0	0	0	0	0	0	0	0	0	0	0	0
French	The Netherlands	0	7	0	0	0	1	1	1	1	2	3	3	2	2	2	2	4	5	4	4	3	4	3	3	-1	-1	-1	-1	-1	-1	0	-1	-1	0	0	-1	0	-1	-1
Spanish	The Netherlands	1	4	1	0	0	0	0	0	0	4	3	3	4	5	4	4	4	4	2	4	3	4	3	3	-1	0	0	0	0	0	-1	0	0	1	0	0	0	0	0
Pakistan	The Netherlands	0	3	1	1	0	0	1	1	1	3	4	1	4	3	4	4	4	3	4	4	3	3	1	4	-1	-1	0	-2	-1	-1	-1	-2	-2	-1	-1	-1	-1	-1	-1
Indian	The Netherlands	0	3	1	0	0	0	0	1	1	3	3	3	4	4	4	4	5	5	4	3	3	4	4	3	1	1	0	1	1	0	-1	0	2	1	1	0	0	1	1
Hungaria	The Netherlands	1	3	0	1	0	0	0	0	0	4	4	3	4	4	4	3	3	4	5	4	1	1	4	3	-1	0	-2	-3	0	-1	-2	-3	-2	0	-2	-1	-2	-2	0
British	The Netherlands	0	5	0	0	0	1	1	0	1	4	4	1	4	4	4	4	4	5	5	4	3	3	1	4	0	0	0	0	-1	0	0	-1	0	0	0	0	0	0	-1
British	The Netherlands	1	4	0	1	0	0	1	0	1	3	4	2	2	2	2	2	3	5	3	2	2	1	4	2	-2	2	0	-2	1	-1	0	-3	2	-1	0	0	-1	-2	-2
American	The Netherlands	0	2	0	1	0	0	1	1	1	2	3	2	2	2	2	2	4	4	4	1	2	3	2	3	-1	-1	-1	0	0	1	0	-2	0	-1	-1	-1	-2	-2	-1
French	The Netherlands	1	6	0	0	1	0	0	0	0	4	4	4	3	3	2	3	5	3	4	1	3	4	4	5	-2	-1	-3	-2	-1	-2	-2	-1	-3	0	-2	0	-2	-1	-1
Dutch	The Netherlands	1	2	0	1	0	0	0	1	1	3	3	3	4	2	4	4	4	4	3	4	4	3	4	3	1	1	-1	-1	1	-1	0	-1	0	-1	-1	-1	-1	-1	-2
Ukrainia	The Netherlands	0	5	0	0	0	1	1	1	1	4	3	2	4	3	4	5	4	5	2	2	4	3	4	4	0	1	-1	0	1	0	0	-1	2	0	1	0	0	0	1
Greek	The Netherlands	1	6	1	0	1	0	0	1	1	2	4	4	1	4	5	5	5	4	5	5	3	4	4	2	-1	-1	0	0	-1	0	0	-1	-1	0	0	0	0	0	0
Dutch	The Netherlands	1	4	0	0	0	0	0	0	1	3	3	5	2	3	4	4	4	4	2	2	5	4	5	4	1	2	0	0	0	0	1	-1	0	1	0	0	0	0	0
Dutch	The Netherlands	1	7	1	0	1	0	0	1	1	3	3	5	5	5	5	5	4	4	4	4	4	5	5	5	-1	0	0	-1	0	0	-1	-2	-1	0	-1	0	-1	0	-2
Dutch	The Netherlands	1	9	0	0	0	0	0	1	0	3	3	4	1	5	1	1	4	5	1	1	5	5	5	5	0	0	0	0	0	1	0	0	0	0	0	0	0	0	1
Dutch	The Netherlands	1	2	0	0	0	0	0	1	1	1	4	3	4	3	4	4	5	5	2	2	4	4	4	4	1	2	0	0	0	0	-2	-1	-1	0	0	0	0	0	0
Spanish	The Netherlands	1	3	1	1	0	0	1	1	1	4	2	2	5	4	4	4	5	4	1	4	4	5	2	3	1	-1	1	-1	0	0	1	0	0	-1	2	1	1	-1	1
German	The Netherlands	0	3	0	1	0	0	1	1	0	4	2	1	1	1	4	3	4	4	5	5	1	3	2	3	0	0	-1	-2	-2	-2	0	-2	-1	-1	-1	-2	-1	-3	-3
Dutch	The Netherlands	0	3	1	1	0	0	1	0	1	4	4	3	4	3	3	4	4	4	3	4	4	4	2	3	1	0	-1	0	0	0	1	0	0	-2	-2	-1	-1	-2	-1
Italian	The Netherlands	1	2	0	1	0	0	1	0	0	3	3	4	4	3	4	4	3	4	3	5	4	5	4	5	-1	-1	1	-2	-1	-3	-2	-3	-1	0	-1	-1	-1	-1	-1
Brazilia	The Netherlands	0	6	1	1	1	0	0	1	1	3	3	3	4	1	4	4	4	4	3	2	3	4	3	3	0	0	0	0	1	0	0	0	0	0	0	0	0	0	-1
Dutch	The Netherlands	1	5	1	0	1	0	0	1	0	3	5	5	2	1	2	2	4	4	2	4	1	4	5	5	1	0	0	-1	-1	0	0	-1	0	-1	0	0	-1	-1	-1
Dutch	The Netherlands	1	2	0	1	0	0	0	0	0	3	3	4	2	4	2	4	4	2	4	4	4	4	4	3	-1	1	-1	-2	0	0	-1	-1	0	-2	-1	-2	-1	-2	-1
Dutch	The Netherlands	1	2	0	1	0	0	1	1	1	2	3	2	2	3	5	4	4	4	5	3	3	3	4	3	0	-1	-1	-1	-1	0	-1	0	0	0	-1	-1	-1	-1	0
Dutch	The Netherlands	1	2	0	1	0	0	1	0	0	2	2	5	4	2	5	4	4	5	4	5	2	4	5	5	-1	0	0	0	0	-1	0	0	0	-2	0	-1	-2	-2	-3
greek	The Netherlands	1	3	0	1	0	0	0	0	0	4	5	4	4	4	4	4	4	4	4	5	3	4	4	5	-2	-1	0	-2	-1	-1	1	0	0	0	0	0	1	-1	0
Ukrainia	The Netherlands	1	2	0	1	0	0	1	0	1	4	2	4	4	3	4	5	4	4	3	2	4	2	4	4	0	1	0	0	2	0	-1	-2	0	-1	0	0	0	-1	0
Dutch	The Netherlands	1	1	0	1	1	0	0	0	0	3	2	2	3	2	3	3	4	2	2	3	3	4	4	4	-1	-1	0	-1	0	-2	-3	-1	-2	-1	-1	-2	-2	-2	-2
Dutch	The Netherlands	1	7	1	1	1	0	1	1	0	3	3	3	4	3	4	4	4	4	3	2	3	4	4	3	0	0	0	-1	0	-1	0	0	-1	-1	0	0	0	-1	-1
Dutch	The Netherlands	1	4	0	1	0	1	1	0	0	4	3	1	2	2	2	1	3	5	5	2	1	1	1	5	1	1	-1	-1	0	-1	0	-2	-2	-2	-1	-2	0	-2	-2
Dutch	The Netherlands	0	2	0	0	0	0	0	0	0	3	1	1	4	5	4	4	4	4	2	5	5	5	2	3	-1	1	1	0	1	0	0	-2	-1	1	1	1	1	1	1
Dutch	The Netherlands	1	3	0	1	0	0	1	0	0	2	2	4	2	4	2	2	4	4	2	2	3	3	4	4	-1	1	-2	0	-1	-1	-2	0	2	-2	0	0	0	-2	-1
Dutch	The Netherlands	1	2	0	1	0	0	0	0	0	2	2	1	4	1	4	3	4	4	4	4	3	4	5	4	-2	0	-1	-1	0	0	0	-2	0	-2	0	-1	0	-2	-2
Dutch	The Netherlands	1	2	0	1	0	0	1	0	1	3	2	4	4	3	4	5	5	5	5	5	4	3	5	5	0	0	0	0	0	0	0	0	0	0	0	0	0	-1	-2
Dutch	The Netherlands	1	2	0	1	0	0	1	0	1	2	2	2	4	3	2	4	4	4	5	4	3	4	4	4	-1	-1	0	-2	0	-1	0	0	0	0	0	0	0	0	1
Dutch	The Netherlands	0	2	0	1	0	0	1	0	1	1	3	3	4	5	2	3	4	4	4	3	1	4	4	4	-1	0	0	-1	0	-1	-2	0	0	0	0	-1	-1	-1	0
Dutch	The Netherlands	1	2	0	1	0	0	0	0	0	3	3	4	4	4	4	4	2	2	4	4	4	5	4	4	0	1	0	0	1	0	0	1	0	-1	1	0	1	0	-1
Bulgaria	The Netherlands	0	2	0	1	1	0	0	0	1	4	3	2	1	2	4	2	3	2	5	4	4	2	2	4	-1	0	-2	-2	-1	-2	-1	-3	-3	-3	-2	-2	-2	-1	-1
Dutch	The Netherlands	1	4	1	0	1	0	0	1	1	3	3	2	4	4	4	4	4	4	5	5	4	5	4	4	0	0	-1	-1	0	-1	-1	-2	-1	0	-1	0	0	0	1
Dutch	The Netherlands	0	2	0	1	0	0	0	0	0	4	5	3	4	2	3	4	4	3	3	4	2	2	4	4	-2	1	-2	0	1	0	-1	-1	-1	-1	-1	-1	0	-2	-1
Dutch	The Netherlands	0	2	0	0	0	0	0	0	0	3	3	1	4	3	4	4	4	4	5	4	3	3	4	4	-1	-1	-2	-1	0	0	-1	-2	-2	0	0	0	0	-1	0
Poland	The Netherlands	0	3	0	0	0	1	1	1	1	2	3	1	4	3	4	4	4	4	2	4	2	3	2	3	0	0	-1	0	0	-1	0	1	1	0	-1	0	-1	-1	0
Dutch	The Netherlands	1	2	0	0	0	0	1	0	0	4	3	2	2	2	2	2	4	4	2	4	2	2	4	4	-1	-1	0	0	0	0	0	-2	-1	-2	-1	-1	-1	-1	-1
Dutch	The Netherlands	1	7	1	0	0	0	0	1	0	4	4	4	2	4	4	4	4	4	2	2	1	2	4	4	-1	0	-2	-1	0	-1	-1	1	0	0	-1	-1	-1	-2	0
Dutch	The Netherlands	0	2	0	0	0	0	0	0	0	2	2	4	4	4	4	4	3	3	4	4	4	2	4	3	0	0	0	0	-2	1	2	-2	-2	-2	-2	-1	-1	-1	-3
Dutch	The Netherlands	0	1	0	0	0	0	0	0	1	3	2	4	4	4	4	4	3	2	5	4	3	4	4	4	-1	-1	1	-1	0	1	0	1	-1	-2	0	0	-1	0	-1
German	The Netherlands	1	2	0	1	0	1	1	0	1	2	4	2	4	3	4	4	3	3	4	4	4	4	4	4	-1	-1	0	-2	-2	-1	0	-2	-1	0	0	0	0	0	0
Indian	The Netherlands	1	2	0	1	1	0	1	1	1	3	3	2	4	3	4	4	4	4	4	4	4	4	3	4	0	0	-2	0	0	-1	0	0	0	-1	-1	-2	-1	-2	-2
Dutch	The Netherlands	1	2	0	1	0	0	0	0	0	3	4	2	4	1	4	4	3	5	2	2	2	2	4	4	-1	-2	2	-2	-2	-2	-2	-2	-2	-1	-1	-1	-2	-2	-1
Dutch	The Netherlands	1	2	0	0	0	0	1	0	0	2	3	2	2	4	2	2	4	5	4	4	4	2	2	3	0	-2	0	-1	0	0	0	-2	-2	0	0	0	0	0	0
Dutch	The Netherlands	0	2	0	1	0	0	0	0	0	3	3	3	2	4	4	4	4	4	5	2	4	1	4	4	0	0	-1	-1	-1	-1	-1	-1	-2	-1	-2	-2	-2	-1	-2
Maltese	The Netherlands	1	4	1	1	0	0	0	0	1	3	3	2	2	4	3	4	4	5	4	4	3	5	4	4	-1	0	-1	-1	0	-1	0	-2	0	-1	-1	-1	-1	-1	-1
German	The Netherlands	1	2	0	1	0	0	1	0	1	2	3	3	4	2	4	1	4	4	2	4	2	2	3	3	1	-1	-1	-2	-2	-2	-2	-1	-1	-1	-1	-1	-1	-1	-2
Dutch	The Netherlands	0	2	0	0	1	1	0	0	1	1	5	4	3	4	1	4	3	2	4	5	5	4	4	2	2	0	-2	4	-4	-2	0	2	-4	3	1	-1	2	1	-1
Dutch	The Netherlands	1	2	0	1	0	0	1	0	0	3	3	2	1	1	3	2	3	3	4	3	2	2	3	4	-1	-2	-2	-3	-3	-2	-1	-3	-3	-2	-2	-2	-2	-3	-2
German	The Netherlands	1	2	0	1	0	0	0	0	1	1	3	3	4	4	3	3	4	3	2	4	4	4	5	4	0	1	0	2	2	1	1	0	-1	1	0	1	0	0	0
Dutch	The Netherlands	1	3	0	0	0	0	1	1	0	2	2	4	4	2	4	4	4	4	4	2	2	2	4	4	0	-1	0	0	-1	0	1	-2	0	1	0	-1	1	0	0
Dutch	The Netherlands	1	2	0	1	0	0	0	0	0	3	3	2	3	1	4	4	5	4	5	3	3	4	4	4	-1	1	0	0	1	-1	0	0	-1	-1	0	-1	0	-1	-1
Greek	The Netherlands	1	2	0	0	0	0	1	0	0	2	2	4	4	2	4	4	4	4	4	4	3	4	4	4	-1	0	0	0	0	0	0	0	0	0	-1	-1	-1	0	0
Dutch	The Netherlands	1	1	0	1	1	0	0	0	0	3	2	3	3	4	4	2	4	4	2	4	4	3	4	5	-2	-2	-2	-2	-2	-1	0	-2	-2	-1	-1	-1	-1	-2	-1
Dutch	The Netherlands	1	2	0	1	0	0	0	0	0	3	4	1	1	5	4	5	5	5	5	2	2	1	5	4	0	0	0	-1	0	-1	0	-4	-1	1	0	1	0	0	1
Dutch	The Netherlands	0	1	0	1	1	0	0	0	0	1	4	5	4	4	5	5	5	4	4	5	4	5	5	5	0	1	0	0	0	0	1	0	0	-1	0	0	0	0	0
Dutch	The Netherlands	1	2	0	1	0	0	0	0	0	3	3	4	4	3	4	2	4	3	5	5	2	4	4	4	0	2	-1	-1	0	-1	0	0	0	0	0	-1	-2	-2	0
Finnish	The Netherlands	1	3	0	0	0	0	1	0	1	4	2	3	4	2	4	4	4	4	5	5	2	5	4	1	-1	0	0	-1	0	-1	0	-2	-3	0	0	-1	-1	-1	-1
Dutch	The Netherlands	0	3	0	1	0	0	0	1	0	3	2	3	4	2	4	3	3	4	2	4	4	2	4	4	-1	-2	-1	-1	0	-1	-1	1	0	-2	0	0	0	0	0
Czech	The Netherlands	1	2	0	0	0	0	1	1	1	3	4	4	2	1	2	4	5	4	2	1	4	1	4	3	-1	0	-1	0	0	-1	0	-1	-1	-1	1	1	1	-1	-1
Belgian	The Netherlands	0	2	0	0	0	0	0	1	0	3	3	5	4	4	4	3	4	4	5	5	3	3	5	4	0	0	0	0	0	0	0	-1	0	0	0	0	0	0	0
Dutch	The Netherlands	1	2	0	0	0	0	1	1	1	4	2	3	2	1	2	2	2	2	2	2	1	2	2	1	1	0	-1	0	0	0	-1	1	0	0	0	0	0	0	0
Dutch	The Netherlands	1	2	0	0	1	0	0	1	1	2	3	5	3	4	3	4	2	3	4	3	4	5	4	4	1	1	-1	1	-2	1	1	1	-1	1	1	-1	2	-1	-1
Dutch	The Netherlands	1	2	0	1	0	0	0	0	1	3	2	4	3	3	4	3	5	4	4	4	3	3	4	2	-1	-2	-2	-1	-1	-2	-2	-1	-1	0	-1	-2	-2	-2	0
Dutch	The Netherlands	0	2	0	1	1	0	0	0	0	3	3	3	4	4	4	2	4	4	4	5	2	4	2	4	-1	0	0	-1	0	0	2	-1	1	1	1	-1	2	-1	1
Dutch	The Netherlands		12	0	0	0	1	0	0	1	2	4	4	4	4	4	4	2	1	4	3	4	4	4	4	0	0	0	0	0	0	0	0	1	0	0	0	0	0	0
Belgian	The Netherlands	1	2	0	0	0	0	1	1	0	3	2	4	4	3	4	4	4	4	5	2	4	4	4	4	0	0	0	-1	0	-1	-1	-1	0	-1	-1	-1	-1	0	-1
Korean	Korea	0	5	1	1	1	0	1	0	1	1	4	4	2	2	2	4	4	4	5	4	5	4	4	4	0	0	0	0	0	0	1	1	1	0	0	-1	1	-1	-1
Korean	Korea	0	6	1	1	1	0	1	0	1	1	4	3	4	3	4	3	2	2	4	4	4	3	4	4	0	0	-1	0	0	2	3	2	1	1	0	0	0	0	0
Korean	Korea	0	5	1	0	1	0	1	1	1	2	4	4	3	3	3	3	4	3	3	4	3	3	4	3	0	0	0	0	0	0	0	-1	0	0	0	0	0	0	-1
Korean	Korea	0	3	0	0	0	1	1	0	1	2	5	2	5	5	2	2	2	4	4	4	4	1	3	5	-3	2	1	-1	1	-1	-1	2	2	1	-2	1	0	-1	1
Korean	Korea	0	2	0	0	0	0	1	0	1	2	1	4	5	3	4	4	5	5	4	2	4	4	4	5	0	0	0	0	-1	0	0	-1	2	-1	0	0	0	0	-1
Korean	Korea	1	4	0	1	0	0	1	0	0	2	3	2	3	2	2	4	4	4	4	3	3	2	3	4	0	0	0	-1	0	0	0	1	0	-1	0	-1	0	0	-1
Korean	Korea	0	3	0	1	0	0	1	0	0	1	3	3	4	2	4	4	4	5	4	4	4	3	3	4	0	1	-1	0	0	3	2	-2	0	0	2	0	-1	0	-1
Korean	Korea	0	5	1	1	1	0	1	1	0	2	4	3	3	2	1	2	3	2	3	2	3	2	3	3	0	0	-2	0	0	0	0	-1	1	-3	0	-1	-1	-1	-1
Korean	Korea	0	6	1	1	1	0	1	0	0	1	4	3	3	4	3	4	4	4	3	3	4	3	3	4	0	0	0	0	0	0	0	-1	0	0	0	0	0	0	0
Korean	Korea	0	3	0	1	0	1	1	0	0	2	3	2	4	3	2	4	4	4	4	4	3	2	3	4	0	0	0	0	0	0	1	-2	1	0	1	0	0	-1	-1
Korean	Korea	1	4	0	1	0	1	1	0	0	3	5	2	3	3	2	2	2	4	4	2	4	2	2	2	-1	-1	-1	1	-1	0	2	-1	0	-1	0	-1	0	-2	-2
Korean	Korea	1	4	0	1	0	1	1	0	1	2	3	2	3	2	3	5	5	5	5	4	4	3	3	4	0	0	-1	2	0	0	2	1	2	0	0	-1	-1	-1	-2
Korean	Korea	0	6	0	1	0	1	1	1	1	1	3	3	3	2	2	3	4	3	3	3	3	2	3	3	0	0	0	0	0	0	0	0	0	0	0	0	0	0	0
Korean	Korea	1	6	1	1	1	0	1	1	1	1	2	4	3	5	2	5	5	4	5	5	2	3	4	4	0	0	0	0	0	0	0	-1	0	0	0	0	0	0	0
Korean	Korea	0	3	0	1	0	0	1	0	1	4	2	1	5	5	5	2	4	3	3	4	4	3	4	2	0	-2	0	0	3	0	0	-1	-1	3	0	0	-1	1	3
Korean	Korea	1	5	0	1	0	1	1	1	0	3	2	4	4	3	4	4	4	5	2	2	2	3	4	5	1	0	0	-1	0	-2	-1	-2	0	0	1	1	1	-1	-1
Korean	Korea	1	5	1	1	0	0	1	0	0	1	3	3	4	4	4	4	4	4	4	5	4	4	4	4	0	0	0	0	0	0	1	0	0	0	0	0	0	0	0
Korean	Korea	0	5	1	0	1	0	1	1	1	3	2	3	3	2	2	3	4	3	3	3	2	2	3	2	0	0	0	-1	-2	-1	1	-1	-3	-1	0	-1	-1	0	-1
Korean	Korea	1	2	0	1	1	0	1	0	0	1	4	3	2	3	3	3	3	3	3	2	3	3	4	3	1	1	-2	1	1	0	-2	1	1	1	2	2	0	0	1
Korean	Korea	0	5	1	1	1	0	1	1	1	2	4	4	3	3	3	5	5	4	5	5	4	4	5	5	0	0	0	0	0	0	1	-1	2	0	0	0	0	0	0
Korean	Korea	0	5	1	1	1	0	1	0	0	2	4	3	2	2	2	2	4	4	4	4	2	2	3	3	0	0	0	0	0	0	0	0	2	-1	0	-1	0	0	0
Korean	Korea	1	7	1	1	1	0	1	1	0	1	2	3	4	3	3	4	5	5	4	5	3	4	5	4	-1	-1	-2	0	0	-1	0	-2	0	-1	0	-1	0	-1	-1
Korean	Korea	1	4	1	1	0	0	1	1	1	2	3	3	3	4	3	4	5	5	4	4	4	3	4	4	1	2	0	2	2	2	2	0	1	0	0	-2	3	2	0
Korean	Korea	1	5	1	1	1	0	1	1	0	2	3	4	2	2	1	3	2	2	2	1	2	2	4	2	0	0	0	0	0	0	2	0	-1	-2	0	0	0	-1	-2
Korean	Korea	0	6	1	1	1	0	1	0	0	2	3	4	3	2	3	3	4	4	3	3	3	3	3	3	0	0	-1	0	0	0	0	-1	0	-1	0	-1	0	-1	-1
Korean	Korea	0	5	0	0	0	0	1	1	1	2	2	4	3	3	3	3	4	4	5	4	3	3	5	4	-2	-2	-1	0	0	0	-2	0	0	0	0	0	0	0	0
Korean	Korea	1	4	0	1	0	0	1	0	0	3	3	4	4	4	4	5	4	5	4	4	4	4	4	4	0	0	0	0	1	-1	-1	-1	2	0	0	0	0	0	1
Korean	Korea	1	4	1	1	0	0	1	0	1	3	4	4	4	3	4	4	4	5	4	4	4	4	4	4	0	0	0	1	0	0	0	-1	0	0	0	-1	0	0	0
Korean	Korea	1	7	1	1	1	0	1	1	1	2	4	2	4	4	3	4	5	4	4	4	3	2	3	4	0	-1	-1	0	0	0	0	-1	0	0	-1	-1	0	-1	0
Korean	Korea	1	5	0	1	0	1	1	0	0	2	3	3	5	3	4	4	5	5	5	5	5	3	5	5	0	2	0	0	2	0	1	0	2	1	0	-2	0	2	-1
Korean	Korea	1	4	1	0	0	0	1	0	0	4	3	3	5	5	2	3	4	5	3	3	3	3	3	5	-1	-2	1	0	-1	0	0	-1	-1	2	2	0	1	0	2
Korean	Korea	0	7	1	1	1	0	1	1	0	3	4	4	3	3	4	4	5	4	5	4	4	4	5	4	0	0	0	0	0	0	0	0	0	0	0	0	0	0	0
Korean	Korea	1	4	0	1	0	0	1	0	1	3	4	3	5	5	5	5	5	5	5	5	5	3	3	5	0	1	0	0	0	0	0	-1	0	1	0	0	0	0	1
Korean	Korea	1	5	1	0	0	0	1	1	1	3	3	3	3	2	2	3	4	4	3	4	1	3	3	4	-1	-1	0	-1	-2	-2	-2	-2	-2	-2	-2	-1	-2	-1	-1
Korean	Korea	1	5	0	1	0	1	1	0	0	3	3	2	5	4	3	4	4	4	4	4	4	3	3	4	0	0	1	0	0	0	0	0	0	0	0	0	0	1	0
Korean	Korea	0	4	0	1	0	0	1	0	0	4	3	4	3	3	3	3	4	4	4	3	2	3	4	3	0	0	0	0	0	0	0	0	0	0	0	0	0	0	0
Korean	Korea	0	3	0	1	0	0	1	1	1	2	3	2	4	4	3	4	5	5	3	5	4	3	4	4	0	0	-1	0	2	0	1	-2	2	1	0	0	0	2	1
Korean	Korea	0	4	0	1	0	1	1	1	0	2	2	3	4	4	4	5	5	5	5	5	4	3	3	5	0	-1	0	0	2	0	1	-3	-2	0	0	0	0	-1	0
Korean	Korea	0	5	1	1	1	0	1	0	0	1	3	3	2	2	3	2	2	2	3	4	3	2	3	4	0	-1	0	0	0	0	0	0	0	-1	0	0	0	0	-1
Korean	Korea	1	4	1	1	1	0	1	0	0	2	4	3	4	4	2	2	5	4	3	3	4	3	3	3	0	0	0	1	1	0	0	-1	1	0	1	1	1	0	0
Korean	Korea	1	4	0	1	0	0	1	1	1	4	4	1	4	5	3	3	5	2	5	4	3	2	1	2	-1	-3	0	0	3	0	2	-2	3	0	0	0	0	0	0
Korean	Korea	0	4	1	1	0	0	1	0	0	1	4	4	4	3	3	4	4	4	4	4	4	3	4	3	0	0	0	0	0	0	0	0	0	-1	0	-1	0	-1	-1
Korean	Korea	1	4	1	0	0	0	1	0	0	4	4	4	4	4	2	3	4	4	3	3	4	3	4	2	-1	-1	1	1	-1	0	1	-1	-1	2	0	-1	0	0	2
Korean	Korea	1	3	0	1	0	0	1	0	1	2	2	2	3	4	3	3	4	4	4	3	4	4	4	4	-1	0	0	1	0	0	0	0	1	0	1	0	0	0	0
Korean	Korea	1	5	0	1	0	1	1	0	0	2	3	2	5	5	2	4	4	4	4	4	5	2	5	4	-1	3	2	1	2	1	2	1	2	-1	2	-1	1	2	-1
Korean	Korea	0	6	1	1	1	0	1	0	0	1	2	3	4	4	4	5	4	4	4	4	4	3	4	4	0	0	0	0	0	0	0	0	0	0	0	1	0	0	1
Korean	Korea	1	3	1	1	0	1	1	0	0	3	4	3	3	3	5	5	5	5	5	5	3	3	3	5	-2	-2	0	-2	-2	-1	-1	0	-2	0	0	0	0	0	0
Korean	Korea	1	4	0	1	0	0	1	1	0	4	4	4	4	4	2	4	4	3	4	3	2	2	4	2	-2	-2	-1	-1	-3	-1	-2	-3	-2	-1	0	1	-1	0	-1
Korean	Korea	1	5	0	1	0	0	1	1	0	1	3	5	1	3	1	2	4	4	4	5	2	5	5	3	-2	0	0	0	0	0	-1	-3	-2	-1	-1	0	0	-1	-2
Korean	Korea	1	3	0	1	0	0	1	0	0	3	3	3	5	4	4	5	4	4	4	3	5	4	4	4	3	2	2	3	1	0	1	-1	4	1	1	1	2	2	1
Korean	Korea	1	5	0	0	0	0	1	0	0	1	5	4	4	4	3	2	4	4	4	4	3	3	3	3	0	0	0	-1	0	0	0	-1	0	0	0	0	0	0	0
Korean	Korea	0	3	0	1	0	1	1	0	0	1	3	4	4	2	4	5	4	5	5	2	3	4	4	5	1	-1	0	0	1	-1	0	-1	2	-1	0	-1	-1	-1	-1
Korean	Korea	1	5	1	1	0	0	1	0	1	3	3	1	2	2	2	3	4	5	3	3	3	2	4	4	0	0	0	0	1	0	1	-1	1	-2	0	-1	0	0	1
Korean	Korea	0	6	1	1	1	0	1	0	0	4	4	4	3	2	3	5	5	4	5	5	3	3	4	4	0	0	-2	1	1	0	-2	-1	-2	-1	0	-1	-2	-1	-1
Korean	Korea	1	5	1	0	1	0	1	1	1	3	4	3	4	3	3	4	4	4	4	5	3	3	4	2	-1	0	0	0	-1	0	0	-1	-1	0	0	-1	0	0	-1
Korean	Korea	1	4	1	0	1	0	1	1	1	4	3	4	4	4	3	3	4	5	3	3	4	3	4	4	0	0	0	-1	0	0	1	-1	-1	0	1	0	0	0	-1
Korean	Korea	0	5	1	1	0	1	1	1	0	1	3	3	3	3	3	3	4	4	3	3	3	3	3	3	0	0	0	0	0	0	0	0	0	0	-1	0	0	-1	0
Korean	Korea	0	5	1	1	1	0	1	0	0	2	4	4	4	4	4	5	5	5	4	5	5	5	4	5	1	2	1	2	2	0	1	-2	3	0	1	-1	1	1	0
Korean	Korea	1	4	0	0	0	1	1	0	1	4	4	4	5	5	3	5	5	5	5	5	5	3	3	5	0	1	1	0	1	0	0	0	1	1	0	0	0	0	1
Korean	Korea	1	4	0	0	1	0	1	1	0	4	2	1	1	4	1	1	4	4	1	1	4	3	5	5	0	0	0	0	0	0	0	0	2	0	0	0	0	0	0
Korean	Korea	1	4	1	1	1	0	1	0	1	2	3	4	5	4	4	5	4	5	5	5	5	5	5	5	1	0	0	0	3	1	1	0	2	0	2	0	0	2	1
Korean	Korea	1	3	0	0	0	1	1	0	0	3	4	2	3	3	4	4	4	4	3	3	3	4	4	4	-1	-1	0	0	0	-1	0	-2	-2	0	0	0	0	-1	-1
Korean	Korea	1	4	0	1	0	1	1	0	0	2	2	3	3	4	2	3	4	4	3	3	4	3	4	4	0	0	1	2	2	2	2	3	2	0	1	0	1	0	-1
Korean	Korea	0	4	0	1	0	0	0	0	0	1	4	3	4	5	5	5	5	5	5	5	5	3	5	5	1	2	3	2	0	3	3	0	3	2	0	2	0	1	1
Korean	Korea	1	5	1	0	1	0	1	1	1	4	4	5	4	4	5	5	4	4	5	3	3	4	5	2	-1	-1	-1	0	-2	-1	0	-2	-1	0	0	0	0	-1	0
Korean	Korea	1	4	0	1	0	0	1	0	0	3	5	4	4	4	4	3	4	5	4	4	4	5	5	4	0	0	0	0	2	1	1	0	0	0	0	0	0	0	0
Korean	Korea	1	6	1	1	0	1	1	0	0	2	4	2	3	2	2	3	3	3	4	4	3	3	3	3	-1	0	0	0	0	0	0	-1	-1	-1	0	-1	-1	-1	-1
Korean	Korea	1	5	0	1	0	0	1	0	0	4	4	3	3	3	2	4	2	2	3	3	3	3	3	4	-2	0	0	0	0	0	0	-2	0	-2	0	-2	-1	-1	-2
Korean	Korea	1	4	0	0	0	0	1	0	0	3	3	4	4	3	3	2	4	4	3	2	3	2	4	2	1	1	0	-1	1	-1	0	-1	-1	-2	0	-2	-2	0	-2
Korean	Korea	1	4	1	1	0	0	1	0	0	4	5	4	4	3	4	4	4	5	4	4	5	3	4	5	-1	-1	0	-1	-1	0	0	-1	-2	-1	0	-1	-1	0	-1
Korean	Korea	1	3	0	0	0	0	1	0	0	3	4	3	3	2	3	3	2	5	4	4	2	3	4	4	0	-2	0	0	1	-1	0	-2	2	-1	0	-2	-1	1	-2
Korean	Korea	1	4	1	0	1	0	1	1	1	2	2	4	4	3	4	4	5	4	4	5	4	3	4	4	0	0	0	0	0	0	0	0	0	-1	0	0	0	0	0
Korean	Korea	0	5	1	1	1	0	1	0	0	2	4	4	5	5	4	4	4	5	4	4	3	3	4	4	0	0	0	0	0	-1	0	-1	0	0	-1	0	0	0	0
Korean	Korea	0	4	1	1	1	0	1	1	1	2	5	5	2	2	3	4	5	4	3	2	4	3	5	2	0	0	0	0	1	0	0	-2	2	-2	0	-2	0	0	-2
Korean	Korea	1	3	0	0	0	0	1	0	0	3	4	4	4	4	4	4	3	4	2	5	3	3	5	4	-1	0	1	-2	-1	-1	0	-3	-1	-1	0	0	0	-2	-2
Korean	Korea	1	5	0	0	0	0	1	0	0	3	3	5	5	5	4	5	5	5	5	5	5	5	4	5	0	0	0	1	2	1	2	-1	1	0	1	1	0	2	1
Korean	Korea	0	6	1	1	0	0	1	1	0	2	3	3	3	2	2	4	4	4	5	2	4	4	4	4	-1	0	0	0	0	0	1	-1	1	0	0	0	0	0	1
Korean	Korea	1	4	1	0	0	0	1	1	0	3	5	4	4	4	3	4	4	5	5	5	4	4	4	5	-1	0	0	0	2	0	0	-1	1	0	1	1	0	1	0
Korean	Korea	1	5	0	1	0	0	1	0	0	4	4	4	4	4	3	4	4	4	3	2	5	3	5	2	-1	0	0	0	2	0	1	-1	3	2	1	2	0	2	1
Korean	Korea	1	2	0	0	0	0	1	0	0	2	4	3	4	3	3	3	5	4	2	3	4	2	3	4	0	0	1	0	1	0	1	0	1	0	0	0	1	1	0
Korean	Korea	1	5	1	0	1	0	1	1	1	3	3	3	4	4	3	4	3	5	4	5	4	4	5	5	-1	0	0	0	-1	-1	0	-2	0	-2	-1	-2	-1	-1	-1
Korean	Korea	1	5	0	1	0	1	1	1	0	3	4	1	3	3	4	4	5	5	4	3	4	3	4	4	-1	-1	0	0	0	-1	0	-1	-1	0	-1	0	0	-1	0
Korean	Korea	1	3	0	1	0	0	1	0	0	2	4	2	3	3	1	2	3	4	4	4	5	2	3	2	0	0	0	1	1	-1	0	0	0	0	0	-1	0	0	-1
Korean	Korea	0	5	0	1	1	0	1	0	0	4	5	3	4	2	2	5	4	3	4	5	5	2	4	4	-1	0	1	0	2	0	0	-2	0	0	1	0	0	0	0
Korean	Korea	1	5	1	1	1	0	1	0	1	4	4	3	4	3	4	4	4	4	4	4	2	2	4	4	-2	-2	0	0	-1	0	0	-2	-2	0	0	1	0	0	-1
Korean	Korea	1	3	0	1	0	0	1	0	0	2	3	2	3	3	4	5	3	3	5	5	3	2	4	3	-2	-1	1	-1	-1	-1	-1	-1	-1	1	-2	1	0	0	0
Korean	Korea	0	6	1	1	1	0	1	0	1	4	3	3	5	4	3	5	5	4	5	5	5	5	3	5	-1	0	1	1	3	0	1	-1	1	0	0	0	0	0	1
Korean	Korea	0	5	1	1	0	1	1	0	1	2	4	2	4	4	2	2	4	4	3	4	2	2	4	2	0	0	0	0	0	0	0	0	0	0	0	0	0	0	0
Korean	Korea	1	4	1	1	1	0	1	1	1	3	3	3	4	4	4	4	5	4	3	4	4	3	4	4	0	2	0	0	2	0	1	2	2	0	0	0	0	1	0
Korean	Korea	1	4	1	1	1	0	1	1	0	2	4	5	5	5	5	5	5	5	5	5	5	4	5	5	1	0	0	-1	1	0	0	-1	0	0	0	0	0	1	-1
Korean	Korea	1	5	1	0	1	0	1	1	0	4	5	5	4	5	2	4	5	4	5	5	4	4	5	4	0	-2	0	-1	0	0	0	-2	1	0	1	-1	0	-1	-1
Korean	Korea	1	4	1	1	0	0	1	1	0	3	3	3	4	3	3	4	5	5	4	4	4	3	3	4	0	0	-1	0	1	0	0	0	1	0	1	-1	0	0	-1
Korean	Korea	1	4	0	1	0	0	1	0	0	2	4	4	5	4	4	4	5	4	4	3	4	4	4	4	2	0	2	2	2	0	2	-2	2	0	1	0	0	0	1
Korean	Korea	1	4	0	1	0	0	1	0	0	2	3	4	3	4	2	2	4	4	2	2	4	3	4	4	0	0	-1	0	1	1	2	-1	2	0	2	0	-1	0	1
Korean	Korea	1	3	0	0	0	0	1	0	0	1	3	3	4	3	3	4	5	4	4	3	3	2	4	4	0	0	0	1	1	0	0	-1	1	0	0	-1	0	-1	0
Korean	Korea	1	9	0	1	0	1	1	0	1	2	3	2	4	4	3	4	4	5	4	4	4	3	3	5	0	0	0	0	0	0	0	0	0	0	0	0	0	0	0
Korean	Korea	1	5	1	1	1	0	1	1	1	2	3	4	5	4	4	5	4	5	5	5	5	5	5	5	0	1	0	1	0	0	1	0	1	1	0	0	0	0	0
Korean	Korea	0	4	0	1	0	0	1	0	0	3	3	4	4	3	2	4	4	4	2	2	3	3	3	3	0	0	-1	0	-1	0	0	0	0	-1	0	-1	0	-1	0
Korean	Korea	1	4	0	1	0	0	1	0	0	2	4	4	2	3	3	3	4	4	4	4	2	3	4	4	0	0	0	0	1	0	1	-2	0	0	0	-1	0	0	0
Korean	Korea	1	5	1	1	1	0	1	1	0	1	3	3	3	3	3	3	4	4	3	3	3	3	3	3	0	0	0	0	0	0	0	0	0	0	0	0	0	0	0
Korean	Korea	1	5	1	1	1	0	1	0	1	1	2	4	2	2	2	2	4	4	2	2	2	4	1	3	-1	0	-2	-1	-1	0	1	-2	0	0	1	0	1	1	1
Korean	Korea	1	5	1	1	0	0	1	0	1	2	3	3	4	3	4	4	4	5	4	5	4	4	4	4	0	0	0	0	0	0	0	0	1	0	0	0	0	0	0
Korean	Korea	1	3	0	1	0	0	1	0	1	2	3	2	5	5	5	3	4	4	3	3	4	3	3	2	-1	2	0	0	0	0	0	0	1	0	0	0	0	0	0
Korean	Korea	1	5	1	0	1	0	1	0	1	2	2	4	5	4	4	5	5	4	5	5	5	5	4	4	0	0	-1	-1	0	0	0	1	1	0	0	0	1	0	1
Korean	Korea	0	5	1	1	0	0	1	0	1	2	4	4	4	4	4	5	5	5	5	5	4	4	4	4	1	2	1	1	1	0	1	0	0	0	0	0	0	0	1
Korean	Korea	1	4	1	1	0	0	1	0	0	2	4	5	3	3	3	3	4	4	5	4	4	3	5	5	0	0	0	0	1	0	0	-1	-1	-1	0	0	0	0	0
Korean	Korea	1	3	0	1	0	0	1	0	0	3	4	4	3	2	5	5	5	4	5	5	2	5	5	4	0	-1	0	0	0	0	0	-1	-1	0	0	0	0	0	-1
Korean	Korea	1	5	1	1	1	0	1	0	0	4	4	2	4	4	3	4	3	4	3	3	4	3	4	3	0	0	1	0	1	1	2	0	1	1	-1	0	2	2	1
Korean	Korea	1	4	1	1	0	0	1	0	0	3	3	3	4	4	2	3	4	4	3	4	4	2	4	4	1	1	0	3	2	0	2	0	2	1	2	0	1	2	0
Korean	Korea	1	3	0	1	0	0	1	0	0	2	4	5	2	4	3	4	4	4	4	5	5	4	5	2	1	2	1	3	4	1	4	2	4	2	4	1	3	3	2
Korean	Korea	0	4	0	1	0	1	1	0	0	4	3	3	4	4	3	4	4	4	4	2	3	2	3	5	0	0	0	0	0	0	0	-1	0	0	0	0	0	0	0
Korean	Korea	1	3	0	1	0	1	1	1	0	3	4	2	5	4	2	5	4	5	4	2	5	2	2	5	2	0	3	3	2	2	1	-1	2	1	1	1	2	3	2
Korean	Korea	1	5	0	1	0	0	1	1	0	2	4	4	4	4	4	4	5	5	4	4	3	4	4	4	0	0	0	0	0	0	0	-1	0	0	0	0	0	0	0
Korean	Korea	1	5	1	0	0	0	1	1	1	2	3	3	2	2	2	3	3	4	3	3	2	2	3	3	-1	-1	-1	0	-1	0	-1	-2	-2	0	0	1	-1	0	0
Korean	Korea	1	5	1	1	1	0	1	1	0	4	4	3	4	4	2	5	5	4	4	5	4	5	4	4	-2	-2	1	0	-2	-1	-1	-2	-2	1	0	2	-2	-2	0
Korean	Korea	0	8	1	1	1	0	1	1	0	2	3	5	4	3	4	4	5	4	4	5	4	3	5	4	0	0	0	0	0	0	0	-2	-2	-2	0	0	0	-1	-1
Korean	Korea	0	5	1	1	1	0	1	1	0	2	3	2	4	4	4	4	2	2	4	4	3	4	3	1	0	0	0	0	0	0	0	0	0	0	0	0	0	0	0
Korean	Korea	1	4	0	1	0	1	1	0	1	2	4	4	3	5	2	3	4	5	4	2	4	2	4	5	0	-1	0	-1	0	0	2	-2	-1	2	-1	0	0	-1	2
Korean	Korea	0	5	1	1	1	0	1	1	0	3	4	4	5	5	4	4	4	4	3	4	3	3	4	4	0	0	-1	0	0	0	1	0	0	-1	-1	-1	1	-1	-2
Korean	Korea	1	4	0	0	0	1	1	0	1	4	4	4	4	4	3	4	4	4	3	3	4	3	4	4	-1	-1	-1	0	1	-2	-1	-1	0	-1	0	2	-1	-2	-1
Korean	Korea	1	4	1	1	0	0	1	0	1	3	2	5	4	4	4	4	4	4	3	4	5	5	5	4	0	0	1	0	4	0	0	0	2	1	0	0	0	1	0
Korean	Korea	1	3	0	0	0	1	1	0	0	2	5	3	1	5	3	3	3	3	3	3	3	2	3	2	0	0	0	0	0	0	2	-1	-2	0	0	-3	0	-1	-1
Korean	Korea	0	7	1	1	1	0	1	1	0	1	2	4	3	3	3	5	4	5	5	4	4	4	4	5	0	0	0	0	0	0	0	0	0	0	0	0	0	0	0
Korean	Korea	0	5	1	1	1	0	1	0	1	1	4	2	5	3	4	4	5	4	4	5	4	4	5	4	1	2	0	1	3	1	2	0	1	0	1	-1	-1	-1	-1
Korean	Korea	0	5	1	1	1	0	1	0	1	1	3	2	3	3	3	2	4	4	5	4	2	4	4	2	0	0	0	0	0	0	0	-1	0	0	0	0	0	0	0
Korean	Korea	0	5	1	1	1	0	1	1	0	2	4	4	3	3	4	5	2	3	4	4	3	4	4	4	0	0	0	0	0	0	0	0	0	0	0	0	0	0	0
Korean	Korea	0	6	0	0	1	0	1	0	0	2	2	4	4	4	4	5	4	4	5	5	3	4	4	4	0	0	0	0	1	0	1	-1	0	0	1	-1	0	0	0
Korean	Korea	0	6	1	1	1	0	1	1	1	4	4	4	5	3	4	4	5	5	4	5	4	3	4	5	0	1	1	0	0	0	3	2	2	0	2	-1	0	0	1
Korean	Korea	1	5	1	1	1	0	1	0	0	1	5	5	5	5	3	3	5	5	4	4	4	4	5	5	0	0	2	0	0	1	0	0	0	-1	0	0	0	0	0
Korean	Korea	0	6	1	1	1	0	1	0	0	1	3	3	4	4	5	4	5	5	4	3	5	3	4	3	0	0	0	0	0	0	0	0	1	0	0	0	0	0	0
Korean	Korea	1	6	1	1	0	0	1	0	0	3	2	3	2	1	2	3	3	3	3	3	3	3	3	5	0	0	0	-1	0	0	0	0	0	0	0	0	0	0	0
Korean	Korea	0	5	1	1	1	0	1	0	1	1	4	5	5	2	3	5	5	4	5	5	5	5	5	5	0	0	1	0	0	0	2	-1	0	-2	1	0	0	0	0
Korean	Korea	1	5	1	1	1	0	1	0	0	1	5	4	4	4	4	5	4	5	3	4	4	2	4	4	-1	-1	0	-1	-1	-1	-3	-1	-1	0	0	0	0	1	0
Korean	Korea	0	3	1	1	0	1	0	1	0	1	1	2	1	1	1	3	4	3	2	1	3	2	3	3	1	4	-3	1	4	-4	-3	2	3	-1	3	4	2	4	3
Korean	Korea	0	5	0	1	0	1	1	0	1	1	3	3	5	4	5	5	5	5	5	5	5	4	5	5	0	1	1	1	1	1	1	0	1	-1	0	-1	1	1	0
Korean	Korea	1	3	0	0	0	1	1	0	0	1	2	3	5	5	5	5	5	5	5	5	5	3	5	5	0	0	0	0	0	0	0	0	0	0	0	0	0	0	0
Korean	Korea	0	5	1	1	1	0	1	1	1	2	2	3	2	2	3	2	3	3	2	3	2	3	2	2	0	1	0	2	2	0	-2	0	2	1	1	1	1	1	0
Korean	Korea	1	4	1	1	0	0	1	0	1	4	4	3	5	4	4	3	5	5	5	4	5	3	5	5	0	1	-1	0	1	0	0	-1	1	-1	0	-2	0	2	-2
Korean	Korea	0	6	0	0	1	0	0	1	0	1	4	2	3	3	3	3	3	4	2	3	2	3	2	3	0	0	0	0	0	0	0	0	0	0	-1	0	-1	0	0
Korean	Korea	1	4	1	1	1	0	1	0	1	2	3	3	4	4	5	5	5	5	5	5	5	5	4	4	1	0	1	1	0	1	1	0	1	0	0	0	2	0	0
Korean	Korea	0	6	1	1	1	0	1	0	0	1	3	3	3	1	2	2	2	4	2	3	3	2	3	2	0	0	-1	0	0	1	0	0	0	-1	0	1	-1	1	-1
Korean	Korea	1	3	0	1	0	0	1	0	0	1	4	1	4	4	2	5	5	4	5	2	4	2	2	4	0	0	0	-2	0	-2	0	-1	0	-1	0	0	0	1	0
Korean	Korea	0	5	1	1	1	0	1	0	1	1	4	4	4	2	2	2	1	4	3	2	3	2	5	1	-2	-2	-1	0	0	-1	-1	-2	-1	-1	0	0	0	-1	-1
Korean	Korea	0	6	1	1	1	0	1	1	0	4	4	4	4	5	2	5	4	4	4	4	4	4	4	4	0	0	0	0	0	0	0	0	0	1	1	0	0	0	0
Korean	Korea	1	3	0	1	0	0	1	0	0	2	3	3	5	3	5	5	5	3	5	5	5	4	4	5	0	0	0	3	0	1	0	0	1	0	2	-2	3	4	-3
Korean	Korea	0	6	1	1	1	0	1	0	0	1	3	5	2	2	5	5	5	4	5	5	4	5	5	5	0	0	0	0	0	0	0	0	1	0	0	0	0	0	0
Korean	Korea	0	6	1	1	1	0	1	1	1	1	2	2	2	2	2	4	4	4	4	5	3	4	4	4	0	-1	-1	-1	-1	0	1	-1	1	-2	0	-2	-1	-1	-2
Korean	Korea	0	6	1	1	1	0	1	0	0	2	5	4	5	5	3	5	3	3	4	4	3	3	2	4	0	0	0	0	0	0	1	0	1	0	0	0	0	0	0
Korean	Korea	0	5	0	1	0	1	1	1	0	2	4	4	4	4	4	4	5	5	4	3	4	3	3	4	0	0	0	0	0	0	0	0	0	1	0	0	1	1	1
Korean	Korea	0	5	0	1	0	1	1	0	0	2	2	4	2	2	2	2	4	4	2	4	2	2	4	4	0	0	-2	0	0	0	0	0	0	0	0	0	0	0	0
Korean	Korea	0	4	0	0	1	0	1	0	0	3	3	3	2	2	3	2	2	4	4	4	1	1	3	3	-2	-2	-2	0	1	0	0	0	1	-1	1	-1	0	-1	0
Korean	Korea	1	4	1	1	1	0	1	0	0	2	3	3	4	4	3	3	3	3	3	4	3	3	4	3	0	1	1	0	0	0	0	0	0	0	1	0	0	0	0
Korean	Korea	0	5	1	1	0	1	1	0	0	1	1	3	5	5	5	5	4	5	5	5	5	2	4	4	0	2	2	1	1	1	1	0	1	1	0	-1	0	0	1
Korean	Korea	1	6	0	1	0	0	1	1	0	2	4	4	3	3	2	4	4	4	4	3	3	2	4	4	-1	-1	0	0	-2	0	0	-2	0	0	-2	0	-1	-1	-2
Korean	Korea	1	4	1	1	1	0	1	0	1	1	4	3	5	3	4	4	4	5	5	4	4	4	4	4	1	0	0	0	1	1	2	0	1	0	1	0	1	1	0
Korean	Korea	1	6	1	0	1	0	1	1	1	3	4	4	4	3	1	2	4	4	4	4	5	4	5	4	0	-2	0	-1	0	0	-2	-2	1	0	0	0	0	0	0
Korean	Korea	1	6	0	1	1	0	1	1	0	1	3	4	3	5	4	5	4	4	5	5	5	4	4	4	-1	0	0	0	-2	0	1	-2	0	0	0	1	0	0	1
Korean	Korea	1	4	1	1	1	0	1	0	0	2	4	3	3	3	2	4	5	4	3	3	4	3	4	3	1	0	0	1	0	0	1	1	1	0	1	0	0	2	0
Korean	Korea	0	7	1	1	1	0	1	1	1	2	2	4	5	4	4	5	5	4	4	5	4	4	4	5	0	0	0	0	0	0	0	0	1	0	2	0	-1	0	0
Korean	Korea	1	5	1	1	1	0	1	0	0	2	4	4	4	3	3	4	5	5	4	4	4	4	4	5	0	0	0	0	0	0	0	1	1	0	0	-1	0	0	0
Korean	Korea	1	6	1	1	1	0	1	0	1	2	3	4	3	4	2	3	4	4	3	4	4	2	3	3	0	0	0	0	-1	0	-1	0	1	1	0	1	0	1	1
Korean	Korea	1	5	1	1	1	0	1	0	1	3	4	3	3	3	3	4	5	4	3	3	3	3	3	3	0	0	0	0	0	0	0	-1	0	0	0	0	0	0	0
Korean	Korea	1	3	0	1	0	0	1	0	1	3	4	1	5	2	3	5	4	4	3	2	4	4	3	4	0	-1	0	0	0	0	0	0	1	0	2	0	1	1	-1
Korean	Korea	1	4	1	1	0	0	1	1	1	2	5	4	5	4	4	5	5	4	5	5	5	5	5	5	0	1	0	1	2	2	2	2	4	1	3	-1	2	3	0
Korean	Korea	1	9	1	1	0	0	1	0	1	1	2	3	3	4	4	4	4	5	3	4	3	4	4	4	0	0	0	0	0	0	-1	0	0	0	0	1	-1	0	0
Korean	Korea	1	4	1	0	0	0	1	1	0	3	5	2	2	4	1	2	4	4	4	2	1	2	4	5	-1	-1	0	-1	0	-1	-1	-1	-1	-1	0	-1	0	-1	-1
Korean	Korea	0	4	1	1	0	1	1	0	0	2	4	2	4	3	3	4	4	5	4	3	4	3	4	4	0	0	0	0	0	0	0	-1	1	-1	1	-1	0	1	-1
Korean	Korea	1	6	1	0	0	0	1	0	1	1	4	3	3	4	4	5	4	4	4	5	4	2	4	4	0	0	0	0	0	-1	0	0	0	0	0	0	0	0	0
Korean	Korea	0	8	1	1	0	0	1	0	0	1	2	5	3	2	3	4	4	4	5	5	2	4	5	2	0	0	-1	1	0	0	0	0	1	-1	-1	0	1	0	-1
Korean	Korea	1	5	1	1	1	0	1	1	1	2	4	4	2	4	2	3	4	4	4	3	2	2	2	3	-1	0	0	0	0	0	0	0	1	0	0	0	0	0	0
Korean	Korea	0	5	1	1	1	0	1	1	0	3	3	3	2	4	2	4	5	4	4	5	4	2	5	4	-1	0	1	0	0	0	0	-1	1	-2	0	-1	-1	0	0
Korean	Korea	1	4	0	0	0	0	1	0	0	3	3	1	5	5	5	5	5	5	5	4	5	3	4	5	3	2	-2	3	3	0	1	1	1	1	0	1	0	1	2
Korean	Korea	1	3	0	1	0	0	1	1	1	1	4	3	4	4	3	4	4	4	3	3	3	3	3	3	0	0	0	0	0	0	0	0	0	0	0	0	0	0	0
Korean	Korea	1	3	1	0	0	0	1	1	0	3	3	2	5	3	4	5	3	4	5	3	4	4	4	4	-1	-2	0	1	0	0	1	1	4	1	3	1	2	2	3
Korean	Korea	1	4	1	1	0	0	1	0	1	1	3	4	3	2	3	4	4	5	4	4	3	3	4	4	0	0	0	0	0	0	1	-2	0	-1	-1	0	0	0	-1
Korean	Korea	1	4	1	1	0	0	1	0	0	4	3	1	4	3	2	4	4	5	3	3	4	3	3	4	0	0	0	0	0	0	0	0	0	1	0	0	0	0	0
Korean	Korea	0	5	1	1	1	0	1	0	1	1	3	3	4	4	4	4	4	4	4	3	3	3	3	4	0	-1	0	0	0	0	0	0	0	0	1	1	1	0	0
Korean	Korea	1	4	1	1	1	0	1	1	1	2	4	4	3	3	2	2	4	4	3	3	4	3	4	4	0	0	1	0	0	0	2	0	0	0	0	1	0	0	-1
Korean	Korea	0	4	1	1	1	0	1	1	0	2	3	3	5	5	5	5	4	5	5	5	5	5	5	5	-1	-1	0	0	0	0	-1	-3	-4	-2	-2	0	0	0	0
Korean	Korea	1	4	1	0	1	0	1	0	0	1	3	4	4	3	4	5	5	4	5	5	4	3	5	5	0	0	0	1	0	1	1	0	1	0	0	0	0	0	0
Korean	Korea	1	4	0	1	0	1	1	1	1	2	3	4	4	4	3	4	4	4	5	5	4	3	4	4	0	1	1	2	2	1	3	1	3	2	2	2	2	2	2
Korean	Korea	1	4	1	1	0	0	1	0	0	3	3	3	4	4	3	3	2	4	3	4	4	3	3	3	0	0	0	0	0	0	2	0	2	3	0	1	1	1	2
Korean	Korea	1	4	1	1	0	1	1	0	1	3	2	4	5	4	1	4	4	5	5	4	5	2	4	4	1	0	1	1	2	2	2	0	2	2	2	0	1	2	2
Korean	Korea	1	4	1	1	1	0	1	1	0	1	4	3	4	2	3	3	4	4	3	3	3	3	3	3	2	0	0	0	0	0	0	0	0	0	0	0	0	0	0
Korean	Korea	1	5	1	1	1	0	1	1	1	4	4	4	5	3	3	4	3	3	4	5	3	5	5	3	0	0	0	0	0	0	-1	0	0	0	0	0	0	0	0
Korean	Korea	1	3	0	1	0	1	1	0	0	2	5	5	3	4	3	5	2	5	4	4	4	4	4	5	-2	1	0	0	1	0	1	-2	2	-1	0	-1	0	-2	-1
Korean	Korea	1	5	1	0	0	0	1	1	1	3	3	3	3	4	2	3	4	4	3	3	4	2	4	2	-1	-1	0	0	-1	0	-1	-2	-1	1	1	-2	-1	0	1
Korean	Korea	1	7	1	1	1	0	1	1	0	2	3	5	3	2	2	4	3	3	3	4	4	4	5	4	0	0	0	0	0	-1	0	0	-1	0	0	0	0	-1	0
Korean	Korea	1	3	0	1	0	0	1	1	0	2	2	4	4	2	2	4	3	4	4	4	4	4	4	4	0	0	1	0	0	0	2	-1	2	-1	0	-1	0	-1	-1
Korean	Korea	1	3	0	1	0	1	1	1	0	2	3	1	5	2	5	5	4	4	4	5	5	5	5	5	-1	-1	-1	1	2	2	3	0	1	-1	0	-2	0	1	-2
Korean	Korea	0	4	0	1	1	0	1	0	0	3	4	1	1	5	2	2	2	1	4	4	1	1	2	2	-3	-1	1	-2	0	-3	-3	-2	-2	-3	-1	-3	-2	-3	-3
Korean	Korea	0	5	0	0	0	0	1	1	1	2	3	1	3	4	3	4	4	4	2	4	3	3	2	4	0	1	0	0	0	0	0	0	0	0	0	0	0	0	0
Korean	Korea	1	4	0	1	0	0	1	1	0	3	3	4	4	3	4	5	4	4	5	4	5	3	5	5	-2	0	2	2	1	1	1	0	1	-1	0	-1	1	0	-1
Korean	Korea	1	4	0	1	0	0	1	0	0	3	3	4	5	4	5	5	5	4	5	5	4	5	4	4	0	0	0	0	2	0	0	0	1	1	0	0	0	1	1
Korean	Korea	1	2	0	1	0	0	1	1	1	2	2	2	2	2	1	2	4	4	4	2	1	2	2	2	-1	0	-1	-1	-1	0	1	-1	-2	0	0	-1	0	-2	-1
